# Supplementary material for: Aurora B maintains spherical shape of mitotic cells via simultaneously stabilizing myosin II and vimentin
Source: J Mol Cell Biol. 2025 Aug 8;17(5):mjaf023. doi: 10.1093/jmcb/mjaf023 (PMC12750452; doi:10.1093/jmcb/mjaf023)
Supplement: mjaf023_Supplemental_Files [file mjaf023_supplemental_files.zip]

Archive with 5 entries (5 files):
- JMCB-2025-0073.R2_Supplementary material.pdf
- Video 1_RPE_DMSO.mp4
- Video 2_RPE_Vinblastine plus Hesperadin.mp4
- Video 3_MDA-MB-231_DMSO.mp4
- Video 4_MDA-MB-231_Vinblastine plus Hesperadin.mp4
